# Supplementary material for: Landfill Leachate and Coagulants Addition Effects on Membrane Bioreactor Mixed Liquor: Filterability, Fouling, and Pollutant Removal
Source: Membranes (Basel). 2024 Oct 2;14(10):212. doi: 10.3390/membranes14100212 (PMC11509387; doi:10.3390/membranes14100212)
Supplement: Supplementary file 1 [file membranes-14-00212-s001.zip]

Archive with 1 entries (1 files):
- membranes-3175445-supplementary.pdf
